# Supplementary material for: Higher-Order Structure of Adeno-Associated Virus Serotype 8 by Hydrogen/Deuterium Exchange Mass Spectrometry
Source: Viruses. 2024 Apr 10;16(4):585. doi: 10.3390/v16040585 (PMC11053801; doi:10.3390/v16040585)
Supplement: Supplementary file 1 [file viruses-16-00585-s001.zip]

Archive with 2 entries (2 files):
- Supplemental/AAV8-HDXMS-Uptake-plots(S5-S7).pdf
- Supplemental/Viruses_manuscript_Ikeda240327_supplementalfile.pdf
